# Supplementary material for: Tumour Genome Characterization of a Rare Case of Pulmonary Enteric Adenocarcinoma and Prior Colon Adenocarcinoma
Source: J Pers Med. 2021 Aug 4;11(8):768. doi: 10.3390/jpm11080768 (PMC8398793; doi:10.3390/jpm11080768)
Supplement: Supplementary file 1 [file jpm-11-00768-s001.zip]

Archive with 1 entries (1 files):
- jpm-1266375-supplementary.pdf
